# Supplementary material for: Immunopeptidome Landscape During Brucella melitensis Infection in Mice
Source: Int J Mol Sci. 2025 Sep 12;26(18):8874. doi: 10.3390/ijms26188874 (PMC12469894; doi:10.3390/ijms26188874)
Supplement: Supplementary file 1 [file ijms-26-08874-s001.zip]

Archive with 1 entries (1 files):
- ijms-3798502-Supplementary Materials Table S1.pdf
